# Supplementary material for: Design and Optimization of a Gold and Silver Nanoparticle-Based SERS Biosensing Platform
Source: Sensors (Basel). 2025 Feb 14;25(4):1165. doi: 10.3390/s25041165 (PMC11859697; doi:10.3390/s25041165)
Supplement: Supplementary file 1 [file sensors-25-01165-s001.zip]

Archive with 1 entries (1 files):
- sensors-3419511-supplementary.pdf
